# Supplementary material for: Menstrual Effluent in the Pathogenesis and Diagnosis of Endometriosis—A Systematic Review
Source: Diagnostics (Basel). 2026 Feb 26;16(5):677. doi: 10.3390/diagnostics16050677 (PMC12984173; doi:10.3390/diagnostics16050677)
Supplement: Supplementary file 1 [file diagnostics-16-00677-s001.zip]

Archive with 1 entries (1 files):
- diagnostics-4091446-supplementary.pdf
